# Supplementary material for: Cremastra appendiculata Polysaccharides Alleviate Neurodegenerative Diseases in Caenorhabditis elegans: Targeting Amyloid-β Toxicity, Tau Toxicity and Oxidative Stress
Source: Int J Mol Sci. 2025 Apr 20;26(8):3900. doi: 10.3390/ijms26083900 (PMC12027758; doi:10.3390/ijms26083900)
Supplement: Supplementary file 1 [file ijms-26-03900-s001.zip]

Archive with 1 entries (1 files):
- ijms-3556912-supplementary.pdf
